# Supplementary material for: The novel developed microsatellite markers revealed potential hybridization among Cymbidium species and the interspecies sub-division of C. goeringii and C. ensifolium
Source: BMC Plant Biol. 2023 Oct 13;23:492. doi: 10.1186/s12870-023-04499-y (PMC10571305; doi:10.1186/s12870-023-04499-y)
Supplement: Supplementary file 1 — Additional file 1: Supplementary Table S1. Characteristics of 4 microsatellite loci isolated from published literature. Supplementary Table S2. Sample collection of 72 individuals from 8 Cymbidium species. [file 12870_2023_4499_MOESM1_ESM.xlsx]

## Sheet: Table S1
Supplementary Table S1 Characteristics of 4 microsatellite loci isolated from published literature.
Locus	Repeat motif	Primer sequence （5’- 3’）		Size range /bp	TM (℃)	GenBank accession no.	Reference
		forward	reverse
X1	(AG)13	AAAACTTGAGGGCAAACA	ATCAGCGTGGGCACATAC	192-238	50	HM161449	Huang, J.-L., et al. (2011). "Isolation and characterization of 15 microsatellite markers from the spring orchid (Cymbidium goeringii) (Orchidaceae)." American Journal of Botany 98(4): e76-e77.
X2	(CT)11	CCATCTCATACCCACCTCC	GTAACACCACGGCAAAT	139-163	50	HM161445
L2	(AG)11	TGAAACGGTTGGCTCTAGTTC	AGCAAGCACTGACCTGAAAC	275-295	55	-	Li, X., et al. (2014). "Development of Cymbidium ensifolium genic-SSR markers and their utility in genetic diversity and population structure analysis in cymbidiums." BMC Genetics 15(1): 124.
L3	(GT)8	TGGGCGACAGATCGAGTTC	ACATGGACCACAGCATTCC	341-371	54	-

## Sheet: Table S2
Supplementary Table S2 Sample collection of 72 individuals from 8 Cymbidium species
No.	Individuals	Species name or cultivar name	Voucher No.	Scape flower number	Sepal color	Sepal shape	Spot on lip	Origin collection location	Longitude and latitude	Material class	note
1	CJ192	C. longibracteatum 'chunjian192'	2019CJ0192	5	Green	Bamboo petal	With	Bazhong, Sichuan province	N 31.87 E106.75	Wild	with picture on the phylogenetic tree
2	CJ96	C. longibracteatum 'chunjian96'	2019CJ0096	3	Green	Bamboo petal	With	Bazhong, Sichuan province	N 31.87 E106.75	Wild	with picture on the phylogenetic tree
3	CL1	C. goeringii 'chunlan1'	2019CL0001	1	Yellow-green	Bamboo petal	With	Kunming, Yunnan province	N 24.89E102.84	Wild
4	CL10	C. goeringii 'chunlan10'	2019CL0010	1	Green	Bamboo petal	Without	Shaoxing, Zhejiang province	N 30.06 E120.59	Wild
5	CL17	C. goeringii 'dafugui'	2019CL0017	1	Green	Lotus petal	With	Shaoxing, Zhejiang province	N 30.06 E120.59	cultivated
6	CL19	C. goeringii 'songmei'	2019CL0019	1	Green	Plum petal	With	Shaoxing, Zhejiang province	N 30.06 E120.59	cultivated	with picture on the phylogenetic tree
7	CL2	C. goeringii 'chunlan2'	2019CL0002	1	Green	Bamboo petal	With	Shaoxing, Zhejiang province	N 30.06 E120.59	Wild
8	CL22	C. goeringii 'chunlan22'	2019CL0022	2	Green	Bamboo petal	With	Shaoxing, Zhejiang province	N 30.06 E120.59	Wild	with picture on the phylogenetic tree
9	CL25	C. goeringii 'ruimei'	2019CL0025	2	Green	Plum petal	With	Shaoxing, Zhejiang province	N 30.06 E120.59	cultivated
10	CL26	C. goeringii 'jidie'	2019CL0026	1	Green	Butterfly petal	With	Shaoxing, Zhejiang province	N 30.06 E120.59	cultivated
11	CL3	C. goeringii 'chunlan3'	2019CL0003	1	Green	Bamboo petal	With	Shaoxing, Zhejiang province	N 30.06 E120.59	Wild
12	CL32	C. goeringii 'xiaodamei'	2019CL0032	2	Green	Plum petal	With	Kunming, Yunnan province	N 24.89E102.84	cultivated
13	CL35	C. goeringii 'chunlan35'	2019CL0035	1	Green	Bamboo petal	With	Shaoxing, Zhejiang province	N 30.06 E120.59	Wild
14	CL39	C. goeringii 'chunlan39'	2019CL0039	1	Green	Bamboo petal	With	Shaoxing, Zhejiang province	N 30.06 E120.59	Wild
15	CL41	C. goeringii 'chunlan41'	2019CL0041	1	Green	Bamboo petal	With	Shaoxing, Zhejiang province	N 30.06 E120.59	Wild
16	CL44	C. goeringii 'chunlan44'	2019CL0044	1	Green	Bamboo petal	With	Shaoxing, Zhejiang province	N 30.06 E120.59	Wild
17	CL47	C. goeringii 'chunlan47'	2019CL0047	2	Green	Bamboo petal	With	Shaoxing, Zhejiang province	N 30.06 E120.59	Wild
18	CL50	C. goeringii 'longzi'	2019CL0050	1	Green	Narcissus petal	With	Shaoxing, Zhejiang province	N 30.06 E120.59	cultivated
19	CL58	C. goeringii 'chunlan58'	2019CL0058	1	Green	Bamboo petal	With	Shaoxing, Zhejiang province	N 30.06 E120.59	Wild
20	CL63	C. goeringii 'chunlan63'	2019CL0063	1	Green	Bamboo petal	With	Shaoxing, Zhejiang province	N 30.06 E120.59	Wild
21	CL65	C. goeringii 'chunlan65'	2019CL0065	1	Green	Bamboo petal	With	Shaoxing, Zhejiang province	N 30.06 E120.59	Wild
22	CL67	C. goeringii 'chunlan67'	2019CL0067	1	Green	Bamboo petal	With	Shaoxing, Zhejiang province	N 30.06 E120.59	Wild
23	CL9	C. goeringii 'xinyuepeisu'	2019CL0009	1	Green	Bamboo petal	Without	Shaoxing, Zhejiang province	N 30.06 E120.59	cultivated
24	DBL54	C. serratum'doubanlan54'	2019DBL0054	1	Green	Bean petal	With	Guiyang, Guizhou province	N 26.65 E 106.64	Wild	with picture on the phylogenetic tree
25	DBL55	C. serratum 'doubanlan55'	2019DBL0055	1	Yellow-green	Bean petal	With	Guiyang, Guizhou province	N 26.65 E 106.64	Wild	with picture on the phylogenetic tree
26	HAL64	C. kanran 'hanlan64'	2019HAL0064	5	Red	Bamboo petal	With	Yongjia, Zhejiang province	N 28.16 E 120.69	Wild	with picture on the phylogenetic tree
27	HAL77	C. kanran 'xiyehanlan'	2019HAL0077	6	Green	Bamboo petal	With	Yongjia, Zhejiang province	N 28.16 E 120.69	cultivated	with picture on the phylogenetic tree
28	HAL88	C. kanran 'hanlan88'	2019HAL0088	4	Yellow-green	Bamboo petal	With	Yongjia, Zhejiang province	N 28.16 E 120.69	Wild
29	HUL13	C. faberi 'huilan13'	2019HUL0013	5	Yellow-green	Bamboo petal	With	Suizhou, Hubei province	N 31.70 E 113.39	Wild
30	HUL14	C. faberi 'dangzi'	2019HUL0014	6	Yellow	Plum petal	With	Shaoxing, Zhejiang province	N 30.06 E120.59	cultivated
31	HUL15	C. faberi 'wenzhousu'	2019HUL0015	5	green	Bamboo petal	Without	Shaoxing, Zhejiang province	N 30.06 E120.59	cultivated
32	HUL16	C. faberi 'huilan16'	2019HUL0016	6	Yellow-green	Bamboo petal	With	Shaoxing, Zhejiang province	N 30.06 E120.59	Wild
33	HUL20	C. faberi 'huilan20'	2019HUL0020	8	Yellow-green	Bamboo petal	With	Shaoxing, Zhejiang province	N 30.06 E120.59	Wild
34	HUL27	C. faberi 'huilan27'	2019HUL0027	3	Yellow-green	Bamboo petal	With	Suizhou, Hubei province	N 31.70 E 113.39	Wild
35	HUL28	C. faberi 'dayipin'	2019HUL0028	10	Green	Plum petal	Without	Suizhou, Hubei province	N 31.70 E 113.39	cultivated
36	HUL29	C. faberi 'huilan29'	2019HUL0029	4	Yellow-green	Bamboo petal	With	Shaoxing, Zhejiang province	N 30.06 E120.59	Wild
37	HUL31	C. faberi 'huilan31'	2019HUL0031	4	Yellow-green	Bamboo petal	With	Shaoxing, Zhejiang province	N 30.06 E120.59	Wild	with picture on the phylogenetic tree
38	HUL34	C. faberi 'huilan34'	2019HUL0034	5	Yellow-green	Bamboo petal	With	Shaoxing, Zhejiang province	N 30.06 E120.59	Wild
39	HUL37	C. faberi 'huilan37'	2019HUL0037	6	Yellow	Bamboo petal	With	Fuyang, Zhejiang province	N 30.05 E119.97	Wild
40	HUL38	C. faberi 'huilan38'	2019HUL0038	5	Yellow	Bamboo petal	With	Suizhou, Hubei province	N 31.70 E 113.39	Wild
41	HUL4	C. faberi 'huilan4'	2019HUL0004	6	Green	Bamboo petal	With	Fuyang, Zhejiang province	N 30.05 E119.97	Wild	with picture on the phylogenetic tree
42	HUL40	C. faberi 'huilan40'	2019HUL0040	6	Yellow	Bamboo petal	With	Fuyang, Zhejiang province	N 30.05 E119.97	Wild
43	HUL59	C. faberi 'huilan59'	2019HUL0059	6	Yellow	Bamboo petal	With	Suizhou, Hubei province	N 31.70 E 113.39	Wild
44	HUL90	C. faberi 'huilan90'	2019HUL0090	5	Yellow	Bamboo petal	With	Fuyang, Zhejiang province	N 30.05 E119.97	Wild
45	JL18	C. ensifolium 'jianlan18'	2019JL0018	3	Yellow	Bamboo petal	With	Zhangzhou, Fujian province	N 24.52 E 117.65	Wild
46	JL21	C. ensifolium 'jianlan21'	2019JL0021	3	Yellow	Bamboo petal	With	Zhangzhou, Fujian province	N 24.52 E 117.65	Wild
47	JL23	C. ensifolium 'jianlan23'	2019JL0023	5	Yellow	Bamboo petal	With	Zhangzhou, Fujian province	N 24.52 E 117.65	Wild
48	JL24	C. ensifolium 'jianlan24'	2019JL0024	6	White	Bamboo petal	With	Zhangzhou, Fujian province	N 24.52 E 117.65	Wild
49	JL30	C. ensifolium 'yipinmei'	2019JL0030	7	Green	Plum petal	With	Zhangzhou, Fujian province	N 24.52 E 117.65	cultivated
50	JL36	C. ensifolium 'jianlan36'	2019JL0036	5	Red	Bamboo petal	With	Zhangzhou, Fujian province	N 24.52 E 117.65	Wild
51	JL45	C. ensifolium 'jianlan45'	2019JL0045	6	Green	Bamboo petal	With	Zhangzhou, Fujian province	N 24.52 E 117.65	Wild
52	JL46	C. ensifolium 'jianlan46'	2019JL0046	8	Red	Bamboo petal	With	Zhangzhou, Fujian province	N 24.52 E 117.65	Wild
53	JL51	C. ensifolium'jianlan51'	2019JL0051	6	Yellow	Bamboo petal	Without	Zhangzhou, Fujian province	N 24.52 E 117.65	Wild
54	JL53	C. ensifolium 'jianlan53'	2019JL0053	5	Red	Bamboo petal	With	Zhangzhou, Fujian province	N 24.52 E 117.65	Wild
55	JL66	C. ensifolium 'jianlan66'	2019JL0066	4	Red	Bamboo petal	With	Zhangzhou, Fujian province	N 24.52 E 117.65	Wild
56	JL68	C. ensifolium 'junhe'	2019JL0068	5	White	Lotus petal	With	Zhangzhou, Fujian province	N 24.52 E 117.65	cultivated
57	JL71	C. ensifolium 'jianlan71'	2019JL0071	6	White	Bamboo petal	With	Zhangzhou, Fujian province	N 24.52 E 117.65	Wild
58	JL73	C. ensifolium 'jianlan73'	2019JL0073	7	Green	Bamboo petal	With	Zhangzhou, Fujian province	N 24.52 E 117.65	Wild	with picture on the phylogenetic tree
59	JL86	C. ensifolium 'caihudie'	2019JL0086	2	Yellow	Butterfly petal	With	Zhangzhou, Fujian province	N 24.52 E 117.65	cultivated	with picture on the phylogenetic tree
60	JL92	C. ensifolium 'jianlan92'	2019JL0092	3	White	Bamboo petal	With	Zhangzhou, Fujian province	N 24.52 E 117.65	Wild
61	JL95	C. ensifolium 'jianlan95'	2019JL0095	4	White	Bamboo petal	With	Zhangzhou, Fujian province	N 24.52 E 117.65	Wild
62	LPL176	C. tortisepalum 'lianbanlan176'	2019LPL0176	3	Green	Bamboo petal	With	Dali, Yunnan province	N 25.68 E 100.31	Wild
63	LPL177	C. tortisepalum 'dangshanhe'	2019LPL0177	4	Green	Lotus petal	With	Dali, Yunnan province	N 25.68 E 100.31	cultivated
64	LPL179	C. tortisepalum 'lianbanlan179'	2019LPL0179	3	White	Lotus petal	With	Dali, Yunnan province	N 25.68 E 100.31	Wild
65	LPL180	C. tortisepalum 'xiaoxuesu'	2019LPL0180	2	Green-white	Bamboo petal	Without	Dali, Yunnan province	N 25.68 E 100.31	cultivated	with picture on the phylogenetic tree
67	LPL181	C. tortisepalum 'bilongyusu'	2019LPL0181	3	Green-white	Bamboo petal	Without	Dali, Yunnan province	N 25.68 E 100.31	cultivated
68	LPL182	C. tortisepalum 'lianbanlan182'	2019LPL0182	3	White	Lotus petal	With	Dali, Yunnan province	N 25.68 E 100.31	Wild
69	LPL185	C. tortisepalum 'lianbanlan185'	2019LPL0185	4	White	Bamboo petal	With	Dali, Yunnan province	N 25.68 E 100.31	Wild
70	LPL186	C. tortisepalum 'lianbanlan186'	2019LPL0186	5	Pink	Bamboo petal	With	Dali, Yunnan province	N 25.68 E 100.31	Wild	with picture on the phylogenetic tree
71	LPL188	C. tortisepalum 'lianbanlan188'	2019LPL0188	3	Green	Bamboo petal	With	Dali, Yunnan province	N 25.68 E 100.31	Wild
72	LPL190	C. tortisepalum 'lianbanlan190'	2019LPL0190	3	White	Lotus petal	With	Dali, Yunnan province	N 25.68 E 100.31	Wild
73	ML99	C. sinense 'qihei'	2019ML0099	12	Red	Bamboo petal	With	Fuzhou, Fujian province	N 30.25 E 120.22	cultivated	with picture on the phylogenetic tree
